# Supplementary material for: FokI-RYdCas9 Mediates Nearly PAM-Less and High-Precise Gene Editing in Human Cells
Source: Curr Issues Mol Biol. 2024 Apr 27;46(5):4021–34. doi: 10.3390/cimb46050248 (PMC11119187; doi:10.3390/cimb46050248)
Supplement: Supplementary file 1 [file cimb-46-00248-s001.zip]

Archive with 1 entries (1 files):
- cimb-2952711-supplementary.pdf
